# Supplementary material for: Development of SSR Markers Based on Transcriptome Sequencing and Association Analysis with Drought Tolerance in Perennial Grass Miscanthus from China
Source: Front Plant Sci. 2017 May 16;8:801. doi: 10.3389/fpls.2017.00801 (PMC5432562; doi:10.3389/fpls.2017.00801)
Supplement: Supplementary file 2 [file Data_Sheet_2.XLSX]

## Sheet: Sheet1
Supplementary Table 2 Annotation of 93 unigenes corresponding to developed SSRs for validation in this study
Gene_ID	Gene_Length	Nr_ID	Nr_Annotation	Swissprot_ID	Swissprot_Annotation	KO_id	KO_definition
CL10031.Contig3_All	951	gi|242038239|ref|XP_002466514.1|	hypothetical protein SORBIDRAFT_01g009130 [Sorghum bicolor] >gi|241920368|gb|EER93512.1| hypothetical protein SORBIDRAFT_01g009130 [Sorghum bicolor]	--	--	--	--
CL10059.Contig1_All	664	gi|242082439|ref|XP_002445988.1|	hypothetical protein SORBIDRAFT_07g029150 [Sorghum bicolor] >gi|241942338|gb|EES15483.1| hypothetical protein SORBIDRAFT_07g029150 [Sorghum bicolor]	sp|Q6K498|HOX4_ORYSJ	Homeobox-leucine zipper protein HOX4 OS=Oryza sativa subsp. japonica GN=HOX4 PE=1 SV=1	--	--
CL10112.Contig3_All	2668	gi|242067088|ref|XP_002454833.1|	hypothetical protein SORBIDRAFT_04g038220 [Sorghum bicolor] >gi|241934664|gb|EES07809.1| hypothetical protein SORBIDRAFT_04g038220 [Sorghum bicolor]	sp|Q9FPQ6|GP1_CHLRE	Vegetative cell wall protein gp1 OS=Chlamydomonas reinhardtii GN=GP1 PE=2 SV=1	K01115	phospholipase D [EC:3.1.4.4]
CL10164.Contig1_All	521	gi|414886435|tpg|DAA62449.1|	TPA: hypothetical protein ZEAMMB73_004043 [Zea mays]	sp|Q9LE59|GAUT1_ARATH	Polygalacturonate 4-alpha-galacturonosyltransferase OS=Arabidopsis thaliana GN=GAUT1 PE=1 SV=1	K13648	alpha-1,4-galacturonosyltransferase [EC:2.4.1.43]
CL10242.Contig1_All	2130	gi|242051471|ref|XP_002454881.1|	hypothetical protein SORBIDRAFT_03g000710 [Sorghum bicolor] >gi|241926856|gb|EES00001.1| hypothetical protein SORBIDRAFT_03g000710 [Sorghum bicolor]	sp|Q84ZL0|FH5_ORYSJ	Formin-like protein 5 OS=Oryza sativa subsp. japonica GN=FH5 PE=2 SV=2	K01115	phospholipase D [EC:3.1.4.4]
CL10270.Contig2_All	1623	gi|242089649|ref|XP_002440657.1|	hypothetical protein SORBIDRAFT_09g004700 [Sorghum bicolor] >gi|241945942|gb|EES19087.1| hypothetical protein SORBIDRAFT_09g004700 [Sorghum bicolor]	sp|Q9SU13|FLA2_ARATH	Fasciclin-like arabinogalactan protein 2 OS=Arabidopsis thaliana GN=FLA2 PE=1 SV=1	K13171	serine/arginine repetitive matrix protein 1
CL10454.Contig2_All	823	gi|316657924|tpg|DAA34008.1|	TPA_inf: Dof-type zinc finger protein 5 [Sorghum bicolor]	sp|Q9LSL6|DOF57_ARATH	Dof zinc finger protein DOF5.7 OS=Arabidopsis thaliana GN=DOF5.7 PE=2 SV=1	--	--
CL10592.Contig1_All	2164	gi|242046146|ref|XP_002460944.1|	hypothetical protein SORBIDRAFT_02g037950 [Sorghum bicolor] >gi|241924321|gb|EER97465.1| hypothetical protein SORBIDRAFT_02g037950 [Sorghum bicolor]	sp|Q9FPQ6|GP1_CHLRE	Vegetative cell wall protein gp1 OS=Chlamydomonas reinhardtii GN=GP1 PE=2 SV=1	K01051	pectinesterase [EC:3.1.1.11]
CL10594.Contig1_All	1643	gi|357136903|ref|XP_003570042.1|	PREDICTED: LOW QUALITY PROTEIN: probable nucleolar protein 5-1-like [Brachypodium distachyon]	sp|O04658|NOP5A_ARATH	Probable nucleolar protein 5-1 OS=Arabidopsis thaliana GN=NOP5-1 PE=2 SV=2	K14565	nucleolar protein 58
CL10635.Contig3_All	1982	gi|212724050|ref|NP_001132051.1|	uncharacterized protein LOC100193463 [Zea mays]	sp|Q8LBZ4|OTU_ARATH	OTU domain-containing protein At3g57810 OS=Arabidopsis thaliana GN=At3g57810 PE=2 SV=1	K06669	structural maintenance of chromosome 3 (chondroitin sulfate proteoglycan 6)
CL10784.Contig3_All	1011	gi|242057335|ref|XP_002457813.1|	hypothetical protein SORBIDRAFT_03g013930 [Sorghum bicolor] >gi|241929788|gb|EES02933.1| hypothetical protein SORBIDRAFT_03g013930 [Sorghum bicolor]	sp|Q8GYL3|ULP1A_ARATH	Ubiquitin-like-specific protease 1A OS=Arabidopsis thaliana GN=ULP1A PE=2 SV=2	K08592	sentrin-specific protease 1 [EC:3.4.22.-]
CL10854.Contig1_All	990	gi|242051725|ref|XP_002455008.1|	hypothetical protein SORBIDRAFT_03g002930 [Sorghum bicolor] >gi|241926983|gb|EES00128.1| hypothetical protein SORBIDRAFT_03g002930 [Sorghum bicolor]	sp|Q9S740|AGP19_ARATH	Lysine-rich arabinogalactan protein 19 OS=Arabidopsis thaliana GN=AGP19 PE=2 SV=2	K14325	RNA-binding protein with serine-rich domain 1
CL10926.Contig2_All	446	--	--	--	--	--	--
CL1101.Contig3_All	1891	gi|242037873|ref|XP_002466331.1|	hypothetical protein SORBIDRAFT_01g005790 [Sorghum bicolor] >gi|241920185|gb|EER93329.1| hypothetical protein SORBIDRAFT_01g005790 [Sorghum bicolor]	--	--	K14306	nuclear pore complex protein Nup62
CL11150.Contig1_All	4116	gi|242079535|ref|XP_002444536.1|	hypothetical protein SORBIDRAFT_07g023430 [Sorghum bicolor] >gi|241940886|gb|EES14031.1| hypothetical protein SORBIDRAFT_07g023430 [Sorghum bicolor]	sp|Q6Q1P4|SMC1_ARATH	Structural maintenance of chromosomes protein 1 OS=Arabidopsis thaliana GN=SMC1 PE=2 SV=2	K06636	structural maintenance of chromosome 1
CL11268.Contig1_All	6030	gi|442580994|sp|B9FXV5.2|IF4G_ORYSJ	RecName: Full=Eukaryotic translation initiation factor 4G; Short=eIF-4G; Short=eIF4G; AltName: Full=Eukaryotic initiation factor 4F subunit p220; Short=eIF-4F p220 subunit	sp|B9FXV5|IF4G_ORYSJ	Eukaryotic translation initiation factor 4G OS=Oryza sativa subsp. japonica GN=Os07g0555200 PE=2 SV=2	K03260	translation initiation factor 4G
CL11292.Contig2_All	1573	gi|226498246|ref|NP_001149943.1|	protein binding protein [Zea mays] >gi|195635651|gb|ACG37294.1| protein binding protein [Zea mays]	sp|P0CH30|RING1_GOSHI	E3 ubiquitin-protein ligase RING1 OS=Gossypium hirsutum GN=RING1 PE=2 SV=1	K11982	E3 ubiquitin-protein ligase RNF115/126 [EC:6.3.2.19]
CL11502.Contig2_All	3833	gi|357117322|ref|XP_003560420.1|	PREDICTED: uncharacterized protein LOC100837129 [Brachypodium distachyon]	sp|Q8H0U8|RH42_ARATH	DEAD-box ATP-dependent RNA helicase 42 OS=Arabidopsis thaliana GN=RH42 PE=1 SV=2	K14405	pre-mRNA 3'-end-processing factor FIP1
CL1155.Contig9_All	1262	gi|242076504|ref|XP_002448188.1|	hypothetical protein SORBIDRAFT_06g022660 [Sorghum bicolor] >gi|241939371|gb|EES12516.1| hypothetical protein SORBIDRAFT_06g022660 [Sorghum bicolor]	sp|Q9SZP1|MYB4_ARATH	Transcription repressor MYB4 OS=Arabidopsis thaliana GN=MYB4 PE=1 SV=1	K09422	myb proto-oncogene protein, plant
CL11630.Contig7_All	1983	gi|242061746|ref|XP_002452162.1|	hypothetical protein SORBIDRAFT_04g020990 [Sorghum bicolor] >gi|241931993|gb|EES05138.1| hypothetical protein SORBIDRAFT_04g020990 [Sorghum bicolor]	sp|Q9FE20|PBS1_ARATH	Serine/threonine-protein kinase PBS1 OS=Arabidopsis thaliana GN=PBS1 PE=1 SV=1	K13430	serine/threonine-protein kinase PBS1 [EC:2.7.11.1]
CL11875.Contig1_All	1817	gi|219362753|ref|NP_001137092.1|	uncharacterized protein LOC100217268 [Zea mays] >gi|323388723|gb|ADX60166.1| SNF2 transcription factor [Zea mays]	sp|Q8W034|RNP1_ARATH	Heterogeneous nuclear ribonucleoprotein 1 OS=Arabidopsis thaliana GN=RNP1 PE=1 SV=1	K12741	heterogeneous nuclear ribonucleoprotein A1/A3
CL11881.Contig1_All	1065	gi|242084418|ref|XP_002442634.1|	hypothetical protein SORBIDRAFT_08g000210 [Sorghum bicolor] >gi|241943327|gb|EES16472.1| hypothetical protein SORBIDRAFT_08g000210 [Sorghum bicolor]	--	--	--	--
CL12059.Contig2_All	1387	gi|242044492|ref|XP_002460117.1|	hypothetical protein SORBIDRAFT_02g023000 [Sorghum bicolor] >gi|241923494|gb|EER96638.1| hypothetical protein SORBIDRAFT_02g023000 [Sorghum bicolor]	sp|Q9SEE9|SR45_ARATH	Arginine/serine-rich protein 45 OS=Arabidopsis thaliana GN=SR45 PE=1 SV=1	K06167	PhnP protein
CL12095.Contig1_All	1007	gi|242056873|ref|XP_002457582.1|	hypothetical protein SORBIDRAFT_03g009793 [Sorghum bicolor] >gi|241929557|gb|EES02702.1| hypothetical protein SORBIDRAFT_03g009793 [Sorghum bicolor]	sp|Q7XA40|RGA3_SOLBU	Putative disease resistance protein RGA3 OS=Solanum bulbocastanum GN=RGA3 PE=2 SV=2	K03013	DNA-directed RNA polymerases I, II, and III subunit RPABC1
CL12117.Contig2_All	1623	gi|413953987|gb|AFW86636.1|	putative ferroportin-domain family protein [Zea mays]	sp|Q5Z922|S40A1_ORYSJ	Solute carrier family 40 member 1 OS=Oryza sativa subsp. japonica GN=Os06g0560000 PE=2 SV=1	K14685	solute carrier family 40 (iron-regulated transporter), member 1
CL12143.Contig3_All	1546	gi|242051404|ref|XP_002463446.1|	hypothetical protein SORBIDRAFT_02g044010 [Sorghum bicolor] >gi|241926823|gb|EER99967.1| hypothetical protein SORBIDRAFT_02g044010 [Sorghum bicolor]	sp|Q39033|PLCD2_ARATH	Phosphoinositide phospholipase C 2 OS=Arabidopsis thaliana GN=PLC2 PE=1 SV=1	K05857	phosphatidylinositol phospholipase C, delta [EC:3.1.4.11]
CL1219.Contig3_All	2216	gi|242054873|ref|XP_002456582.1|	hypothetical protein SORBIDRAFT_03g038800 [Sorghum bicolor] >gi|241928557|gb|EES01702.1| hypothetical protein SORBIDRAFT_03g038800 [Sorghum bicolor]	sp|Q9FPQ6|GP1_CHLRE	Vegetative cell wall protein gp1 OS=Chlamydomonas reinhardtii GN=GP1 PE=2 SV=1	K13171	serine/arginine repetitive matrix protein 1
CL12505.Contig1_All	1068	--	--	--	--	--	--
CL12623.Contig1_All	1326	gi|413932868|gb|AFW67419.1|	putative dnaJ chaperone family protein [Zea mays]	sp|P42824|DNJH2_ALLPO	DnaJ protein homolog 2 OS=Allium porrum GN=LDJ2 PE=2 SV=1	K09503	DnaJ homolog subfamily A member 2
CL11336.Contig3_All	1157	gi|242053965|ref|XP_002456128.1|	hypothetical protein SORBIDRAFT_03g031010 [Sorghum bicolor] >gi|241928103|gb|EES01248.1| hypothetical protein SORBIDRAFT_03g031010 [Sorghum bicolor]	sp|Q9FPQ6|GP1_CHLRE	Vegetative cell wall protein gp1 OS=Chlamydomonas reinhardtii GN=GP1 PE=2 SV=1	K14325	RNA-binding protein with serine-rich domain 1
CL11374.Contig1_All	1034	gi|242063920|ref|XP_002453249.1|	hypothetical protein SORBIDRAFT_04g002500 [Sorghum bicolor] >gi|241933080|gb|EES06225.1| hypothetical protein SORBIDRAFT_04g002500 [Sorghum bicolor]	sp|Q9SIV5|C3H19_ARATH	Zinc finger CCCH domain-containing protein 19 OS=Arabidopsis thaliana GN=NERD PE=1 SV=3	K15223	upstream activation factor subunit UAF30
CL11580.Contig1_All	1128	gi|413954706|gb|AFW87355.1|	hypothetical protein ZEAMMB73_177768 [Zea mays]	sp|Q9FZ45|Y1686_ARATH	Uncharacterized membrane protein At1g16860 OS=Arabidopsis thaliana GN=At1g16860 PE=1 SV=1	K14325	RNA-binding protein with serine-rich domain 1
CL11655.Contig1_All	2231	gi|242054159|ref|XP_002456225.1|	hypothetical protein SORBIDRAFT_03g032420 [Sorghum bicolor] >gi|241928200|gb|EES01345.1| hypothetical protein SORBIDRAFT_03g032420 [Sorghum bicolor]	sp|Q9ZPY8|AIB_ARATH	Transcription factor ABA-INDUCIBLE bHLH-TYPE OS=Arabidopsis thaliana GN=AIB PE=2 SV=2	K13422	transcription factor MYC2
CL1191.Contig1_All	1820	gi|242060520|ref|XP_002451549.1|	hypothetical protein SORBIDRAFT_04g003600 [Sorghum bicolor] >gi|241931380|gb|EES04525.1| hypothetical protein SORBIDRAFT_04g003600 [Sorghum bicolor]	sp|Q67UX7|P2C10_ORYSJ	Probable protein phosphatase 2C 10 OS=Oryza sativa subsp. japonica GN=Os02g0149800 PE=2 SV=1	K01090	protein phosphatase [EC:3.1.3.16]
CL11991.Contig1_All	2103	gi|242069499|ref|XP_002450026.1|	hypothetical protein SORBIDRAFT_05g027220 [Sorghum bicolor] >gi|241935869|gb|EES09014.1| hypothetical protein SORBIDRAFT_05g027220 [Sorghum bicolor]	sp|P0C8S1|RP8L2_ARATH	Probable disease resistance RPP8-like protein 2 OS=Arabidopsis thaliana GN=RPP8L2 PE=1 SV=1	K13457	disease resistance protein RPM1
CL12042.Contig4_All	2528	gi|242052649|ref|XP_002455470.1|	hypothetical protein SORBIDRAFT_03g011420 [Sorghum bicolor] >gi|241927445|gb|EES00590.1| hypothetical protein SORBIDRAFT_03g011420 [Sorghum bicolor]	sp|Q8RY82|FB121_ARATH	F-box protein At2g32560 OS=Arabidopsis thaliana GN=At2g32560 PE=2 SV=1	K12447	UDP-sugar pyrophosphorylase [EC:2.7.7.64]
CL12472.Contig1_All	1462	gi|242057775|ref|XP_002458033.1|	hypothetical protein SORBIDRAFT_03g025800 [Sorghum bicolor] >gi|241930008|gb|EES03153.1| hypothetical protein SORBIDRAFT_03g025800 [Sorghum bicolor]	--	--	--	--
CL1022.Contig4_All	3220	gi|242090279|ref|XP_002440972.1|	hypothetical protein SORBIDRAFT_09g018070 [Sorghum bicolor] >gi|241946257|gb|EES19402.1| hypothetical protein SORBIDRAFT_09g018070 [Sorghum bicolor]	sp|Q9LH76|RHM3_ARATH	Probable rhamnose biosynthetic enzyme 3 OS=Arabidopsis thaliana GN=RHM3 PE=1 SV=1	K01710	dTDP-glucose 4,6-dehydratase [EC:4.2.1.46]
CL1031.Contig3_All	2114	gi|448878296|gb|AGE46111.1|	arginine/serine-rich splicing factor RS2Z39 [Sorghum bicolor]	sp|Q9FYB7|RSZ32_ARATH	Serine/arginine-rich splicing factor RS2Z32 OS=Arabidopsis thaliana GN=RS2Z32 PE=1 SV=1	K12896	splicing factor, arginine/serine-rich 7
CL10390.Contig1_All	1132	gi|242046316|ref|XP_002461029.1|	hypothetical protein SORBIDRAFT_02g039440 [Sorghum bicolor] >gi|241924406|gb|EER97550.1| hypothetical protein SORBIDRAFT_02g039440 [Sorghum bicolor]	sp|Q84ZL0|FH5_ORYSJ	Formin-like protein 5 OS=Oryza sativa subsp. japonica GN=FH5 PE=2 SV=2	K14317	nuclear pore complex protein Nup214
CL10403.Contig1_All	5234	gi|242050626|ref|XP_002463057.1|	hypothetical protein SORBIDRAFT_02g036890 [Sorghum bicolor] >gi|241926434|gb|EER99578.1| hypothetical protein SORBIDRAFT_02g036890 [Sorghum bicolor]	sp|Q94KE2|TIC_ARATH	Protein TIME FOR COFFEE OS=Arabidopsis thaliana GN=TIC PE=1 SV=2	K14411	RNA-binding protein Musashi
CL10426.Contig1_All	536	gi|226494883|ref|NP_001149937.1|	nuclear transcription factor Y subunit A-10 [Zea mays] >gi|195635603|gb|ACG37270.1| nuclear transcription factor Y subunit A-10 [Zea mays]	--	--	--	--
CL10573.Contig1_All	1525	gi|242086290|ref|XP_002443570.1|	hypothetical protein SORBIDRAFT_08g021750 [Sorghum bicolor] >gi|241944263|gb|EES17408.1| hypothetical protein SORBIDRAFT_08g021750 [Sorghum bicolor]	sp|Q9SEE9|SR45_ARATH	Arginine/serine-rich protein 45 OS=Arabidopsis thaliana GN=SR45 PE=1 SV=1	K14325	RNA-binding protein with serine-rich domain 1
CL10598.Contig2_All	2756	gi|223949369|gb|ACN28768.1|	unknown [Zea mays] >gi|414883546|tpg|DAA59560.1| TPA: hypothetical protein ZEAMMB73_759880 [Zea mays]	sp|Q6YT73|GLO5_ORYSJ	Peroxisomal (S)-2-hydroxy-acid oxidase GLO5 OS=Oryza sativa subsp. japonica GN=GLO5 PE=2 SV=1	K11517	(S)-2-hydroxy-acid oxidase [EC:1.1.3.15]
CL10699.Contig2_All	1114	gi|242040349|ref|XP_002467569.1|	hypothetical protein SORBIDRAFT_01g030310 [Sorghum bicolor] >gi|241921423|gb|EER94567.1| hypothetical protein SORBIDRAFT_01g030310 [Sorghum bicolor]	sp|Q84ZL0|FH5_ORYSJ	Formin-like protein 5 OS=Oryza sativa subsp. japonica GN=FH5 PE=2 SV=2	K14325	RNA-binding protein with serine-rich domain 1
CL10707.Contig1_All	779	gi|242076646|ref|XP_002448259.1|	hypothetical protein SORBIDRAFT_06g024156 [Sorghum bicolor] >gi|241939442|gb|EES12587.1| hypothetical protein SORBIDRAFT_06g024156 [Sorghum bicolor]	sp|P10496|GRP2_PHAVU	Glycine-rich cell wall structural protein 1.8 OS=Phaseolus vulgaris PE=2 SV=1	K01115	phospholipase D [EC:3.1.4.4]
CL10078.Contig2_All	1691	gi|242087075|ref|XP_002439370.1|	hypothetical protein SORBIDRAFT_09g005250 [Sorghum bicolor] >gi|241944655|gb|EES17800.1| hypothetical protein SORBIDRAFT_09g005250 [Sorghum bicolor]	sp|Q9SUV1|BRT1_ARATH	Adenine nucleotide transporter BT1, chloroplastic/mitochondrial OS=Arabidopsis thaliana GN=BT1 PE=1 SV=1	K14684	solute carrier family 25 (mitochondrial phosphate transporter), member 23/24/25/41
CL10765.Contig4_All	4068	gi|242075888|ref|XP_002447880.1|	hypothetical protein SORBIDRAFT_06g017380 [Sorghum bicolor] >gi|241939063|gb|EES12208.1| hypothetical protein SORBIDRAFT_06g017380 [Sorghum bicolor]	--	--	K14328	regulator of nonsense transcripts 3
CL1079.Contig3_All	1138	gi|242071723|ref|XP_002451138.1|	hypothetical protein SORBIDRAFT_05g024840 [Sorghum bicolor] >gi|241936981|gb|EES10126.1| hypothetical protein SORBIDRAFT_05g024840 [Sorghum bicolor]	sp|Q9FPQ6|GP1_CHLRE	Vegetative cell wall protein gp1 OS=Chlamydomonas reinhardtii GN=GP1 PE=2 SV=1	K09647	mitochondrial inner membrane protease subunit 1 [EC:3.4.21.-]
CL10815.Contig3_All	3904	gi|242084926|ref|XP_002442888.1|	hypothetical protein SORBIDRAFT_08g004410 [Sorghum bicolor] >gi|241943581|gb|EES16726.1| hypothetical protein SORBIDRAFT_08g004410 [Sorghum bicolor]	sp|Q0INM3|BGA15_ORYSJ	Beta-galactosidase 15 OS=Oryza sativa subsp. japonica GN=Os12g0429200 PE=2 SV=1	K12309	beta-galactosidase [EC:3.2.1.23]
CL10825.Contig1_All	447	gi|242087839|ref|XP_002439752.1|	hypothetical protein SORBIDRAFT_09g019460 [Sorghum bicolor] >gi|241945037|gb|EES18182.1| hypothetical protein SORBIDRAFT_09g019460 [Sorghum bicolor]	sp|Q9LK03|PERK2_ARATH	Proline-rich receptor-like protein kinase PERK2 OS=Arabidopsis thaliana GN=PERK2 PE=2 SV=3	K14325	RNA-binding protein with serine-rich domain 1
CL11205.Contig1_All	988	gi|242051200|ref|XP_002463344.1|	hypothetical protein SORBIDRAFT_02g042110 [Sorghum bicolor] >gi|241926721|gb|EER99865.1| hypothetical protein SORBIDRAFT_02g042110 [Sorghum bicolor]	sp|Q9SEE9|SR45_ARATH	Arginine/serine-rich protein 45 OS=Arabidopsis thaliana GN=SR45 PE=1 SV=1	K14325	RNA-binding protein with serine-rich domain 1
CL11208.Contig3_All	1315	gi|242036437|ref|XP_002465613.1|	hypothetical protein SORBIDRAFT_01g042170 [Sorghum bicolor] >gi|241919467|gb|EER92611.1| hypothetical protein SORBIDRAFT_01g042170 [Sorghum bicolor]	sp|O81004|Y2287_ARATH	GTP-binding protein At2g22870 OS=Arabidopsis thaliana GN=EMB2001 PE=2 SV=2	K03978	GTP-binding protein
CL11368.Contig2_All	3116	gi|414584844|tpg|DAA35415.1|	TPA: hypothetical protein ZEAMMB73_535909 [Zea mays]	sp|Q0J951|ARFL_ORYSJ	Auxin response factor 12 OS=Oryza sativa subsp. japonica GN=ARF12 PE=2 SV=1	K14486	auxin response factor
CL10130.Contig2_All	1794	gi|242077694|ref|XP_002448783.1|	hypothetical protein SORBIDRAFT_06g033080 [Sorghum bicolor] >gi|241939966|gb|EES13111.1| hypothetical protein SORBIDRAFT_06g033080 [Sorghum bicolor]	sp|O64639|Y2559_ARATH	Receptor-like serine/threonine-protein kinase At2g45590 OS=Arabidopsis thaliana GN=At2g45590 PE=2 SV=1	K13418	somatic embryogenesis receptor kinase 1 [EC:2.7.10.1 2.7.11.1]
CL11541.Contig3_All	979	--	--	--	--	--	--
CL1155.Contig1_All	1505	gi|242079705|ref|XP_002444621.1|	hypothetical protein SORBIDRAFT_07g024890 [Sorghum bicolor] >gi|241940971|gb|EES14116.1| hypothetical protein SORBIDRAFT_07g024890 [Sorghum bicolor]	sp|P20025|MYB38_MAIZE	Myb-related protein Zm38 OS=Zea mays PE=2 SV=1	K09422	myb proto-oncogene protein, plant
CL11609.Contig2_All	2695	gi|242045868|ref|XP_002460805.1|	hypothetical protein SORBIDRAFT_02g035270 [Sorghum bicolor] >gi|241924182|gb|EER97326.1| hypothetical protein SORBIDRAFT_02g035270 [Sorghum bicolor]	sp|Q8H0U8|RH42_ARATH	DEAD-box ATP-dependent RNA helicase 42 OS=Arabidopsis thaliana GN=RH42 PE=1 SV=2	K14306	nuclear pore complex protein Nup62
CL11630.Contig7_All	1983	gi|242061746|ref|XP_002452162.1|	hypothetical protein SORBIDRAFT_04g020990 [Sorghum bicolor] >gi|241931993|gb|EES05138.1| hypothetical protein SORBIDRAFT_04g020990 [Sorghum bicolor]	sp|Q9FE20|PBS1_ARATH	Serine/threonine-protein kinase PBS1 OS=Arabidopsis thaliana GN=PBS1 PE=1 SV=1	K13430	serine/threonine-protein kinase PBS1 [EC:2.7.11.1]
CL1166.Contig2_All	2566	gi|253761531|ref|XP_002489144.1|	hypothetical protein SORBIDRAFT_0019s003400 [Sorghum bicolor] >gi|241947243|gb|EES20388.1| hypothetical protein SORBIDRAFT_0019s003400 [Sorghum bicolor]	sp|Q9SHI3|RLP2_ARATH	Receptor-like protein 2 OS=Arabidopsis thaliana GN=RLP2 PE=2 SV=1	K13420	LRR receptor-like serine/threonine-protein kinase FLS2 [EC:2.7.11.1]
CL11702.Contig2_All	1605	gi|242052751|ref|XP_002455521.1|	hypothetical protein SORBIDRAFT_03g012550 [Sorghum bicolor] >gi|241927496|gb|EES00641.1| hypothetical protein SORBIDRAFT_03g012550 [Sorghum bicolor]	sp|P27898|MYBP_MAIZE	Myb-related protein P OS=Zea mays GN=P PE=2 SV=1	K09422	myb proto-oncogene protein, plant
CL11735.Contig1_All	1055	gi|226529296|ref|NP_001151818.1|	GATA transcription factor 22 [Zea mays] >gi|413948045|gb|AFW80694.1| GATA transcription factor 22 [Zea mays]	sp|Q8LC59|GAT23_ARATH	GATA transcription factor 23 OS=Arabidopsis thaliana GN=GATA23 PE=2 SV=2	--	--
CL1176.Contig2_All	1304	gi|242090577|ref|XP_002441121.1|	hypothetical protein SORBIDRAFT_09g020820 [Sorghum bicolor] >gi|241946406|gb|EES19551.1| hypothetical protein SORBIDRAFT_09g020820 [Sorghum bicolor]	sp|Q69S39|UCRIA_ORYSJ	Cytochrome b6-f complex iron-sulfur subunit, chloroplastic OS=Oryza sativa subsp. japonica GN=petC PE=1 SV=1	K02636	cytochrome b6-f complex iron-sulfur subunit [EC:1.10.9.1]
CL1181.Contig4_All	2561	gi|242049268|ref|XP_002462378.1|	hypothetical protein SORBIDRAFT_02g024650 [Sorghum bicolor] >gi|241925755|gb|EER98899.1| hypothetical protein SORBIDRAFT_02g024650 [Sorghum bicolor]	sp|Q9SEZ1|HB29_ARATH	Transcription factor HB29 OS=Arabidopsis thaliana GN=HB29 PE=1 SV=1	K13171	serine/arginine repetitive matrix protein 1
CL11841.Contig2_All	1808	gi|242082918|ref|XP_002441884.1|	hypothetical protein SORBIDRAFT_08g004250 [Sorghum bicolor] >gi|241942577|gb|EES15722.1| hypothetical protein SORBIDRAFT_08g004250 [Sorghum bicolor]	sp|Q9S7L2|MYB98_ARATH	Transcription factor MYB98 OS=Arabidopsis thaliana GN=MYB98 PE=2 SV=1	K09422	myb proto-oncogene protein, plant
CL1015.Contig9_All	2025	gi|357157121|ref|XP_003577692.1|	PREDICTED: cysteine-rich receptor-like protein kinase 25-like [Brachypodium distachyon]	sp|P0DH86|SRK_ARATH	G-type lectin S-receptor-like serine/threonine-protein kinase SRK OS=Arabidopsis thaliana GN=SRK PE=2 SV=1	K00924	[EC:2.7.1.-]
CL1191.Contig7_All	1810	gi|242060520|ref|XP_002451549.1|	hypothetical protein SORBIDRAFT_04g003600 [Sorghum bicolor] >gi|241931380|gb|EES04525.1| hypothetical protein SORBIDRAFT_04g003600 [Sorghum bicolor]	sp|Q67UX7|P2C10_ORYSJ	Probable protein phosphatase 2C 10 OS=Oryza sativa subsp. japonica GN=Os02g0149800 PE=2 SV=1	K01090	protein phosphatase [EC:3.1.3.16]
CL12041.Contig1_All	724	--	--	--	--	--	--
CL12066.Contig14_All	2109	gi|242080305|ref|XP_002444921.1|	hypothetical protein SORBIDRAFT_07g001490 [Sorghum bicolor] >gi|241941271|gb|EES14416.1| hypothetical protein SORBIDRAFT_07g001490 [Sorghum bicolor]	sp|P42731|PABP2_ARATH	Polyadenylate-binding protein 2 OS=Arabidopsis thaliana GN=PAB2 PE=1 SV=1	K13126	polyadenylate-binding protein
CL12168.Contig2_All	3005	gi|242063846|ref|XP_002453212.1|	hypothetical protein SORBIDRAFT_04g001700 [Sorghum bicolor] >gi|241933043|gb|EES06188.1| hypothetical protein SORBIDRAFT_04g001700 [Sorghum bicolor]	sp|Q9T0K5|LRX3_ARATH	Leucine-rich repeat extensin-like protein 3 OS=Arabidopsis thaliana GN=LRX3 PE=1 SV=1	K14191	18S rRNA (adenine1779-N6/adenine1780-N6)-dimethyltransferase [EC:2.1.1.183]
CL12261.Contig2_All	598	gi|242053317|ref|XP_002455804.1|	hypothetical protein SORBIDRAFT_03g025455 [Sorghum bicolor] >gi|241927779|gb|EES00924.1| hypothetical protein SORBIDRAFT_03g025455 [Sorghum bicolor]	sp|O48809|LRX2_ARATH	Leucine-rich repeat extensin-like protein 2 OS=Arabidopsis thaliana GN=LRX2 PE=1 SV=1	K01115	phospholipase D [EC:3.1.4.4]
CL1241.Contig4_All	1506	gi|242038683|ref|XP_002466736.1|	hypothetical protein SORBIDRAFT_01g013200 [Sorghum bicolor] >gi|241920590|gb|EER93734.1| hypothetical protein SORBIDRAFT_01g013200 [Sorghum bicolor]	--	--	K11323	histone arginine demethylase JMJD6 [EC:1.14.11.-]
CL10231.Contig3_All	2976	gi|414588820|tpg|DAA39391.1|	TPA: putative EDM2-like family protein [Zea mays]	--	--	--	--
CL10240.Contig1_All	1276	--	--	--	--	--	--
CL10262.Contig1_All	964	gi|302839350|ref|XP_002951232.1|	hypothetical protein VOLCADRAFT_61191 [Volvox carteri f. nagariensis] >gi|300263561|gb|EFJ47761.1| hypothetical protein VOLCADRAFT_61191 [Volvox carteri f. nagariensis]	sp|Q9T0K5|LRX3_ARATH	Leucine-rich repeat extensin-like protein 3 OS=Arabidopsis thaliana GN=LRX3 PE=1 SV=1	K01115	phospholipase D [EC:3.1.4.4]
CL10330.Contig1_All	1327	gi|242071163|ref|XP_002450858.1|	hypothetical protein SORBIDRAFT_05g019800 [Sorghum bicolor] >gi|241936701|gb|EES09846.1| hypothetical protein SORBIDRAFT_05g019800 [Sorghum bicolor]	--	--	K00366	ferredoxin-nitrite reductase [EC:1.7.7.1]
CL10342.Contig1_All	1450	gi|242039077|ref|XP_002466933.1|	hypothetical protein SORBIDRAFT_01g016940 [Sorghum bicolor] >gi|241920787|gb|EER93931.1| hypothetical protein SORBIDRAFT_01g016940 [Sorghum bicolor]	sp|Q9SN46|LRX5_ARATH	Leucine-rich repeat extensin-like protein 5 OS=Arabidopsis thaliana GN=LRX5 PE=2 SV=2	K13171	serine/arginine repetitive matrix protein 1
CL10342.Contig2_All	1299	gi|242039077|ref|XP_002466933.1|	hypothetical protein SORBIDRAFT_01g016940 [Sorghum bicolor] >gi|241920787|gb|EER93931.1| hypothetical protein SORBIDRAFT_01g016940 [Sorghum bicolor]	sp|Q9SN46|LRX5_ARATH	Leucine-rich repeat extensin-like protein 5 OS=Arabidopsis thaliana GN=LRX5 PE=2 SV=2	K14325	RNA-binding protein with serine-rich domain 1
CL10384.Contig1_All	1809	gi|242081875|ref|XP_002445706.1|	hypothetical protein SORBIDRAFT_07g024480 [Sorghum bicolor] >gi|241942056|gb|EES15201.1| hypothetical protein SORBIDRAFT_07g024480 [Sorghum bicolor]	sp|Q9LIE4|ZDHC8_ARATH	Probable S-acyltransferase At3g22180 OS=Arabidopsis thaliana GN=At3g22180 PE=1 SV=2	--	--
CL10420.Contig1_All	3030	gi|242094076|ref|XP_002437528.1|	hypothetical protein SORBIDRAFT_10g028780 [Sorghum bicolor] >gi|241915751|gb|EER88895.1| hypothetical protein SORBIDRAFT_10g028780 [Sorghum bicolor]	sp|Q5Z859|MPK4_ORYSJ	Mitogen-activated protein kinase 4 OS=Oryza sativa subsp. japonica GN=MPK4 PE=2 SV=1	K04371	extracellular signal-regulated kinase 1/2 [EC:2.7.11.24]
CL10529.Contig1_All	2072	gi|226500402|ref|NP_001149997.1|	LOC100283624 [Zea mays] >gi|195635941|gb|ACG37439.1| lymphoid organ expressed yellow head virus receptor protein [Zea mays]	sp|Q8GYX9|WDL1_ARATH	Protein WVD2-like 1 OS=Arabidopsis thaliana GN=WDL1 PE=2 SV=1	K13171	serine/arginine repetitive matrix protein 1
CL10069.Contig1_All	2281	gi|242074120|ref|XP_002446996.1|	hypothetical protein SORBIDRAFT_06g026570 [Sorghum bicolor] >gi|241938179|gb|EES11324.1| hypothetical protein SORBIDRAFT_06g026570 [Sorghum bicolor]	sp|Q9FG33|LRKS5_ARATH	Probable L-type lectin-domain containing receptor kinase S.5 OS=Arabidopsis thaliana GN=LECRKS5 PE=2 SV=1	K00924	[EC:2.7.1.-]
CL1057.Contig2_All	1394	gi|242070553|ref|XP_002450553.1|	hypothetical protein SORBIDRAFT_05g006915 [Sorghum bicolor] >gi|241936396|gb|EES09541.1| hypothetical protein SORBIDRAFT_05g006915 [Sorghum bicolor]	sp|Q9M1Y3|SKI35_ARATH	F-box/ankyrin repeat protein SKIP35 OS=Arabidopsis thaliana GN=SKIP35 PE=1 SV=1	K15174	RNA polymerase II-associated factor 1
CL10644.Contig2_All	1894	--	--	--	--	--	--
CL10648.Contig6_All	1045	gi|242059151|ref|XP_002458721.1|	hypothetical protein SORBIDRAFT_03g039000 [Sorghum bicolor] >gi|241930696|gb|EES03841.1| hypothetical protein SORBIDRAFT_03g039000 [Sorghum bicolor]	sp|Q60EQ4|NFYB3_ORYSJ	Nuclear transcription factor Y subunit B-3 OS=Oryza sativa subsp. japonica GN=NFYB3 PE=1 SV=2	K08065	nuclear transcription Y subunit beta
CL10698.Contig1_All	1791	gi|242083136|ref|XP_002441993.1|	hypothetical protein SORBIDRAFT_08g006510 [Sorghum bicolor] >gi|241942686|gb|EES15831.1| hypothetical protein SORBIDRAFT_08g006510 [Sorghum bicolor]	sp|Q9SYM2|STHY_ARATH	Probable salt tolerance-like protein At1g78600 OS=Arabidopsis thaliana GN=At1g78600 PE=1 SV=2	--	--
CL10934.Contig1_All	591	gi|242058595|ref|XP_002458443.1|	hypothetical protein SORBIDRAFT_03g033640 [Sorghum bicolor] >gi|241930418|gb|EES03563.1| hypothetical protein SORBIDRAFT_03g033640 [Sorghum bicolor]	sp|Q93WV5|WRK69_ARATH	Probable WRKY transcription factor 69 OS=Arabidopsis thaliana GN=WRKY69 PE=2 SV=1	--	--
CL10974.Contig4_All	1158	gi|242073036|ref|XP_002446454.1|	hypothetical protein SORBIDRAFT_06g016290 [Sorghum bicolor] >gi|241937637|gb|EES10782.1| hypothetical protein SORBIDRAFT_06g016290 [Sorghum bicolor]	sp|Q9FPQ6|GP1_CHLRE	Vegetative cell wall protein gp1 OS=Chlamydomonas reinhardtii GN=GP1 PE=2 SV=1	K13171	serine/arginine repetitive matrix protein 1
CL10985.Contig3_All	3176	gi|242086242|ref|XP_002443546.1|	hypothetical protein SORBIDRAFT_08g021330 [Sorghum bicolor] >gi|241944239|gb|EES17384.1| hypothetical protein SORBIDRAFT_08g021330 [Sorghum bicolor]	sp|Q6XL73|DNJ39_ARATH	Chaperone protein dnaJ 39 OS=Arabidopsis thaliana GN=ATJ39 PE=2 SV=2	K09534	DnaJ homolog subfamily C member 14
CL1101.Contig4_All	829	gi|25446689|gb|AAN74836.1|	Putative maize transposon MuDR mudrA-like protein [Oryza sativa Japonica Group] >gi|108705921|gb|ABF93716.1| transposon protein, putative, Mutator sub-class [Oryza sativa Japonica Group]	--	--	--	--
CL11034.Contig2_All	538	gi|242072224|ref|XP_002446048.1|	hypothetical protein SORBIDRAFT_06g000970 [Sorghum bicolor] >gi|241937231|gb|EES10376.1| hypothetical protein SORBIDRAFT_06g000970 [Sorghum bicolor]	sp|A3B6V0|WOX12_ORYSJ	WUSCHEL-related homeobox 12 OS=Oryza sativa subsp. japonica GN=WOX12 PE=2 SV=2	K13171	serine/arginine repetitive matrix protein 1
CL11041.Contig2_All	3379	gi|242044486|ref|XP_002460114.1|	hypothetical protein SORBIDRAFT_02g022940 [Sorghum bicolor] >gi|241923491|gb|EER96635.1| hypothetical protein SORBIDRAFT_02g022940 [Sorghum bicolor]	sp|Q9FYT6|CRS1_MAIZE	Chloroplastic group IIA intron splicing facilitator CRS1, chloroplastic OS=Zea mays GN=CRS1 PE=1 SV=1	K14306	nuclear pore complex protein Nup62
